# Supplementary material for: The Usefulness of Coregistration with iFR in Tandem or Long Diffuse Coronary Lesions: The iLARDI Randomized Clinical Trial
Source: J Clin Med. 2024 Jul 25;13(15):4342. doi: 10.3390/jcm13154342 (PMC11313554; doi:10.3390/jcm13154342)
Supplement: Supplementary file 1 [file jcm-13-04342-s001.zip]

Archive with 1 entries (1 files):
- jcm-3093638-supplementary.pdf
